# Supplementary material for: A Patient-Centered Documentation Skills Curriculum for Preclerkship Medical Students in an Open Notes Era
Source: MedEdPORTAL. 2024 Mar 26;20:11392. doi: 10.15766/mep_2374-8265.11392 (PMC10963659; doi:10.15766/mep_2374-8265.11392)
Supplement: Supplementary file 1 — Checklist of Best Practices.docxRubric.docxFacilitator Guide.docxCourse Planner Implementation Guide.docxAsynchronous Module folderStudent Guide.docxWritten Documentation Guide.docxStudent Session Slides.pptxSample Note.docxModel Note.docxAttitudinal Survey Questions.docxKnowledge Questions.docx [file mep_2374-8265.11392-s001.zip]

Archive with 49 entries (43 files):
- _Educational Summary Report_11392.pdf
- A. Checklist of Best Practices.docx
- B. Rubric.docx
- C. Facilitator Guide.docx
- D. Course Planner Implementation Guide.docx
- E. Asynchronous Module/
- E. Asynchronous Module/content/
- E. Asynchronous Module/content/assets/
- E. Asynchronous Module/content/assets/3_bDAvGl1zMhNXdj_example-header-image.jpg
- E. Asynchronous Module/content/assets/A-YsvM7RTLjSfVPF_T_kLyq8b4jvb7s55.jpg
- E. Asynchronous Module/content/assets/FAxloEJ6kewozGCv_Y37VhTyhK4lmGmhc.gif
- E. Asynchronous Module/content/assets/hs6PSo7CqwcxKBQg_35_abstract.jpg
- E. Asynchronous Module/content/assets/Y2AToKO871Zx6MDX_small.png
- E. Asynchronous Module/content/assets/ze9uPRjAn6UjoqRR_839N98LLJLIZL_JJ.jpg
- E. Asynchronous Module/content/goodbye.html
- E. Asynchronous Module/content/index.html
- E. Asynchronous Module/content/lib/
- E. Asynchronous Module/content/lib/fonts/
- E. Asynchronous Module/content/lib/fonts/cgCbjgwpftDw7Yrf-LibreFranklin-Regular.woff
- E. Asynchronous Module/content/lib/fonts/icomoon.ttf
- E. Asynchronous Module/content/lib/fonts/icomoon.woff
- E. Asynchronous Module/content/lib/fonts/Lato-Black.woff
- E. Asynchronous Module/content/lib/fonts/Lato-Bold.woff
- E. Asynchronous Module/content/lib/fonts/Lato-Italic.woff
- E. Asynchronous Module/content/lib/fonts/Lato-Light.woff
- E. Asynchronous Module/content/lib/fonts/Lato-Regular.woff
- E. Asynchronous Module/content/lib/fonts/naUgbtrlMy8OFHbi-LibreFranklin-Italic.woff
- E. Asynchronous Module/content/lib/fonts/RobotoSlab-Bold.woff
- E. Asynchronous Module/content/lib/fonts/RobotoSlab-Light.woff
- E. Asynchronous Module/content/lib/fonts/RobotoSlab-Regular.woff
- E. Asynchronous Module/content/lib/fonts/VCkEFot9P4lD9jLO-LibreFranklin-Bold.woff
- E. Asynchronous Module/content/lib/icomoon.css
- E. Asynchronous Module/content/lib/lzwcompress.js
- E. Asynchronous Module/content/lib/player-0.0.11.min.js
- E. Asynchronous Module/content/lib/rise/
- E. Asynchronous Module/content/lib/rise/0148db74.js
- E. Asynchronous Module/content/lib/rise/11732e6a.css
- E. Asynchronous Module/content/lib/rise/20be7de8.js
- E. Asynchronous Module/content/lib/rise/a8d5b75c.js
- E. Asynchronous Module/content/lib/rise/c5be2646.css
- E. Asynchronous Module/content/lib/rise/eb9bd09f.js
- E. Asynchronous Module/content/lib/rise/eebc941a.js
- F. Student Guide.docx
- G. Written Documentation Guide.docx
- H. Student Session Slides.pptx
- I. Sample Note.docx
- J. Model Note.docx
- K. Attitudinal Survey Questions.docx
- L. Knowledge Questions.docx
