# Supplementary material for: A Patient-Centered Documentation Skills Curriculum for Preclerkship Medical Students in an Open Notes Era
Source: MedEdPORTAL. 2024 Mar 26;20:11392. doi: 10.15766/mep_2374-8265.11392 (PMC10963659; doi:10.15766/mep_2374-8265.11392)
Supplement: Supplementary file 1 — Checklist of Best Practices.docxRubric.docxFacilitator Guide.docxCourse Planner Implementation Guide.docxAsynchronous Module folderStudent Guide.docxWritten Documentation Guide.docxStudent Session Slides.pptxSample Note.docxModel Note.docxAttitudinal Survey Questions.docxKnowledge Questions.docx [file mep_2374-8265.11392-s001.zip › E. Asynchronous Module/content/lib/rise/eebc941a.js]

!function(){var e,n,r,t,o,u,i,a,s,l,c,d,f,_,m,p={37861:function(e,n,r){Promise.all([r.e("vendors-node_modules_articulate_ducks_index_js-node_modules_articulate_funky_lib_assemble_js--f557dd"),r.e("learn_main_js-node_modules_chart_js_node_modules_moment_locale_sync_recursive_en-node_modules-920418")]).then(r.bind(r,11426))},8300:function(e){"use strict";e.exports=playerjs}},h={};function v(e){var n=h[e];if(void 0!==n)return n.exports;var r=h[e]={id:e,loaded:!1,exports:{}};return p[e].call(r.exports,r,r.exports,v),r.loaded=!0,r.exports}v.m=p,v.c=h,v.amdO={},v.n=function(e){var n=e&&e.__esModule?function(){return e.default}:function(){return e};return v.d(n,{a:n}),n},v.d=function(e,n){for(var r in n)v.o(n,r)&&!v.o(e,r)&&Object.defineProperty(e,r,{enumerable:!0,get:n[r]})},v.f={},v.e=function(e){return Promise.all(Object.keys(v.f).reduce((function(n,r){return v.f[r](e,n),n}),[]))},v.u=function(e){return{"vendors-node_modules_articulate_ducks_index_js-node_modules_articulate_funky_lib_assemble_js--f557dd":"a8d5b75c","learn_main_js-node_modules_chart_js_node_modules_moment_locale_sync_recursive_en-node_modules-920418":"0148db74","node_modules_react_index_js-_ab5b0":"20be7de8","node_modules_react_index_js-_ab5b1":"eb9bd09f"}[e]+".js"},v.miniCssF=function(e){return{"vendors-node_modules_articulate_ducks_index_js-node_modules_articulate_funky_lib_assemble_js--f557dd":"11732e6a","learn_main_js-node_modules_chart_js_node_modules_moment_locale_sync_recursive_en-node_modules-920418":"c5be2646"}[e]+".css"},v.g=function(){if("object"==typeof globalThis)return globalThis;try{return this||new Function("return this")()}catch(e){if("object"==typeof window)return window}}(),v.o=function(e,n){return Object.prototype.hasOwnProperty.call(e,n)},e={},v.l=function(n,r,t,o){if(e[n])e[n].push(r);else{var u,i;if(void 0!==t)for(var a=document.getElementsByTagName("script"),s=0;s<a.length;s++){var l=a[s];if(l.getAttribute("src")==n){u=l;break}}u||(i=!0,(u=document.createElement("script")).charset="utf-8",u.timeout=120,v.nc&&u.setAttribute("nonce",v.nc),u.src=n),e[n]=[r];var c=function(r,t){u.onerror=u.onload=null,clearTimeout(d);var o=e[n];if(delete e[n],u.parentNode&&u.parentNode.removeChild(u),o&&o.forEach((function(e){return e(t)})),r)return r(t)},d=setTimeout(c.bind(null,void 0,{type:"timeout",target:u}),12e4);u.onerror=c.bind(null,u.onerror),u.onload=c.bind(null,u.onload),i&&document.head.appendChild(u)}},v.r=function(e){"undefined"!=typeof Symbol&&Symbol.toStringTag&&Object.defineProperty(e,Symbol.toStringTag,{value:"Module"}),Object.defineProperty(e,"__esModule",{value:!0})},v.nmd=function(e){return e.paths=[],e.children||(e.children=[]),e},function(){v.S={};var e={},n={};v.I=function(r,t){t||(t=[]);var o=n[r];if(o||(o=n[r]={}),!(t.indexOf(o)>=0)){if(t.push(o),e[r])return e[r];v.o(v.S,r)||(v.S[r]={});var u=v.S[r],i=void 0,a=[];if("default"===r)!function(e,n,r,t){var o=u[e]=u[e]||{},a=o[n];(!a||!a.loaded&&(!t!=!a.eager?t:i>a.from))&&(o[n]={get:r,from:i,eager:!!t})}("react","16.14.0",(function(){return v.e("node_modules_react_index_js-_ab5b0").then((function(){return function(){return v(67294)}}))}));return a.length?e[r]=Promise.all(a).then((function(){return e[r]=1})):e[r]=1}}}(),function(){var e;v.g.importScripts&&(e=v.g.location+"");var n=v.g.document;if(!e&&n&&(n.currentScript&&(e=n.currentScript.src),!e)){var r=n.getElementsByTagName("script");r.length&&(e=r[r.length-1].src)}if(!e)throw new Error("Automatic publicPath is not supported in this browser");e=e.replace(/#.*$/,"").replace(/\?.*$/,"").replace(/\/[^\/]+$/,"/"),v.p=e}(),n=function(e){var n=function(e){return e.split(".").map((function(e){return+e==e?+e:e}))},r=/^([^-+]+)?(?:-([^+]+))?(?:\+(.+))?$/.exec(e),t=r[1]?n(r[1]):[];return r[2]&&(t.length++,t.push.apply(t,n(r[2]))),r[3]&&(t.push([]),t.push.apply(t,n(r[3]))),t},r=function(e,r){e=n(e),r=n(r);for(var t=0;;){if(t>=e.length)return t<r.length&&"u"!=(typeof r[t])[0];var o=e[t],u=(typeof o)[0];if(t>=r.length)return"u"==u;var i=r[t],a=(typeof i)[0];if(u!=a)return"o"==u&&"n"==a||"s"==a||"u"==u;if("o"!=u&&"u"!=u&&o!=i)return o<i;t++}},t=function(e){var n=e[0],r="";if(1===e.length)return"*";if(n+.5){r+=0==n?">=":-1==n?"<":1==n?"^":2==n?"~":n>0?"=":"!=";for(var o=1,u=1;u<e.length;u++)o--,r+="u"==(typeof(a=e[u]))[0]?"-":(o>0?".":"")+(o=2,a);return r}var i=[];for(u=1;u<e.length;u++){var a=e[u];i.push(0===a?"not("+s()+")":1===a?"("+s()+" || "+s()+")":2===a?i.pop()+" "+i.pop():t(a))}return s();function s(){return i.pop().replace(/^\((.+)\)$/,"$1")}},o=function(e,r){if(0 in e){r=n(r);var t=e[0],u=t<0;u&&(t=-t-1);for(var i=0,a=1,s=!0;;a++,i++){var l,c,d=a<e.length?(typeof e[a])[0]:"";if(i>=r.length||"o"==(c=(typeof(l=r[i]))[0]))return!s||("u"==d?a>t&&!u:""==d!=u);if("u"==c){if(!s||"u"!=d)return!1}else if(s)if(d==c)if(a<=t){if(l!=e[a])return!1}else{if(u?l>e[a]:l<e[a])return!1;l!=e[a]&&(s=!1)}else if("s"!=d&&"n"!=d){if(u||a<=t)return!1;s=!1,a--}else{if(a<=t||c<d!=u)return!1;s=!1}else"s"!=d&&"n"!=d&&(s=!1,a--)}}var f=[],_=f.pop.bind(f);for(i=1;i<e.length;i++){var m=e[i];f.push(1==m?_()|_():2==m?_()&_():m?o(m,r):!_())}return!!_()},u=function(e,n){var t=e[n];return Object.keys(t).reduce((function(e,n){return!e||!t[e].loaded&&r(e,n)?n:e}),0)},i=function(e,n,r,o){return"Unsatisfied version "+r+" from "+(r&&e[n][r].from)+" of shared singleton module "+n+" (required "+t(o)+")"},a=function(e,n,r,t){var a=u(e,r);return o(t,a)||"undefined"!=typeof console&&console.warn&&console.warn(i(e,r,a,t)),s(e[r][a])},s=function(e){return e.loaded=1,e.get()},l=function(e){return function(n,r,t,o){var u=v.I(n);return u&&u.then?u.then(e.bind(e,n,v.S[n],r,t,o)):e(n,v.S[n],r,t,o)}}((function(e,n,r,t,o){return n&&v.o(n,r)?a(n,0,r,t):o()})),c={},d={30624:function(){return l("default","react",[1,16,14,0],(function(){return v.e("node_modules_react_index_js-_ab5b1").then((function(){return function(){return v(67294)}}))}))}},f={"learn_main_js-node_modules_chart_js_node_modules_moment_locale_sync_recursive_en-node_modules-920418":[30624]},v.f.consumes=function(e,n){v.o(f,e)&&f[e].forEach((function(e){if(v.o(c,e))return n.push(c[e]);var r=function(n){c[e]=0,v.m[e]=function(r){delete v.c[e],r.exports=n()}},t=function(n){delete c[e],v.m[e]=function(r){throw delete v.c[e],n}};try{var o=d[e]();o.then?n.push(c[e]=o.then(r).catch(t)):r(o)}catch(e){t(e)}}))},_=function(e){return new Promise((function(n,r){var t=v.miniCssF(e),o=v.p+t;if(function(e,n){for(var r=document.getElementsByTagName("link"),t=0;t<r.length;t++){var o=(i=r[t]).getAttribute("data-href")||i.getAttribute("href");if("stylesheet"===i.rel&&(o===e||o===n))return i}var u=document.getElementsByTagName("style");for(t=0;t<u.length;t++){var i;if((o=(i=u[t]).getAttribute("data-href"))===e||o===n)return i}}(t,o))return n();!function(e,n,r,t){var o=document.createElement("link");o.rel="stylesheet",o.type="text/css",o.onerror=o.onload=function(u){if(o.onerror=o.onload=null,"load"===u.type)r();else{var i=u&&("load"===u.type?"missing":u.type),a=u&&u.target&&u.target.href||n,s=new Error("Loading CSS chunk "+e+" failed.\n("+a+")");s.code="CSS_CHUNK_LOAD_FAILED",s.type=i,s.request=a,o.parentNode.removeChild(o),t(s)}},o.href=n,document.head.appendChild(o)}(e,o,n,r)}))},m={learn:0},v.f.miniCss=function(e,n){m[e]?n.push(m[e]):0!==m[e]&&{"vendors-node_modules_articulate_ducks_index_js-node_modules_articulate_funky_lib_assemble_js--f557dd":1,"learn_main_js-node_modules_chart_js_node_modules_moment_locale_sync_recursive_en-node_modules-920418":1}[e]&&n.push(m[e]=_(e).then((function(){m[e]=0}),(function(n){throw delete m[e],n})))},function(){var e={learn:0};v.f.j=function(n,r){var t=v.o(e,n)?e[n]:void 0;if(0!==t)if(t)r.push(t[2]);else{var o=new Promise((function(r,o){t=e[n]=[r,o]}));r.push(t[2]=o);var u=v.p+v.u(n),i=new Error;v.l(u,(function(r){if(v.o(e,n)&&(0!==(t=e[n])&&(e[n]=void 0),t)){var o=r&&("load"===r.type?"missing":r.type),u=r&&r.target&&r.target.src;i.message="Loading chunk "+n+" failed.\n("+o+": "+u+")",i.name="ChunkLoadError",i.type=o,i.request=u,t[1](i)}}),"chunk-"+n,n)}};var n=function(n,r){var t,o,u=r[0],i=r[1],a=r[2],s=0;if(u.some((function(n){return 0!==e[n]}))){for(t in i)v.o(i,t)&&(v.m[t]=i[t]);if(a)a(v)}for(n&&n(r);s<u.length;s++)o=u[s],v.o(e,o)&&e[o]&&e[o][0](),e[o]=0},r=self.wpRiseJsonp=self.wpRiseJsonp||[];r.forEach(n.bind(null,0)),r.push=n.bind(null,r.push.bind(r))}();v(37861)}();
